# Supplementary material for: Effect of weight loss on the retinochoroidal structural alterations among patients with exogenous obesity
Source: PLoS One. 2020 Jul 9;15(7):e0235926. doi: 10.1371/journal.pone.0235926 (PMC7347179; doi:10.1371/journal.pone.0235926)
Supplement: S1 Data — (XLS) [file pone.0235926.s001.xls]

## Sheet: Sheet1
group	age(yrs)	gender	co morbidity	treatment h/o	Baseline																	FOLLOW UP AT 3 MONTHS
					height (cm)	weight(kg)	BMI	waist circumference (CM)	BP(mm Hg)	HbA1C(%)	IOP(mm Hg)	RT(µm)	CT(µm)	RVI						CVI	AVR	height (cm)	weight(kg)	BMI	waist circumference(cm)	BP(mm Hg)	HbA1C(%)	BCVA(log mar units)	IOP (mm H g)	RT(µm)	CT(µm)	RVI						CVI	AVR
				nil=0										SUPERFICIAL			DEEP															SUP			DEEP
			DM=1	OHA=1										FAZ	VD	VDI	FAZ	VD	VDI													FAZ	VD	VDI	FAZ	VD	VDI
surgery =a		MALE=1	HTN=2	ANTIHYPERTENSIVES=2
conservative=b		FEMALE=2	OSTEOARTHRITIS=3	ANTIDEPRESSANTS=3
			DEPRESSION=4	LIPID LOWERING DRUGS=4
			OSA=5	OTHERS=5
			OTHER=6
A	49	2	2	2	157	110	44.62	96.5	134/92	5.6	20	278.9	256	0.409746	0.678931	100590	0.734854	0.373065	59983.2	0.618336	0.617	157	90	36.5	83.82	130/80	5	0	16	281.8	299	0.370789	0.70882	115895	0.708354	0.405925	70119.4	0.619749	0.635
A	40	2	1,2,6(hypothyroidism	1,25(thyronorm)	163	136	51.2	83.82	135/69	6.3	12	264.1	384	0.434268	0.7689	113775	0.768867	0.351338	72150.7	0.629668	0.72	163	98	36.9	71.12	130/82	5.2	0	14	262.9	406	0.434268	0.7689	113775	0.768867	0.451338	72150.7	0.622798	0.635
A	38	1	1,5,3	1	167	130	46.3	101.6	126/80	7.2	16	259.5	133	0.37158	0.602047	90248.5	0.502097	0.33024	66760.5	0.575026	0.72	167.64	98	35.1	76.2	122/70	6.2	0	14	273.5	161	0.345081	0.638059	97015	0.503481	0.449522	70462.7	0.593114	0.635
A	27	2	3	0	162.56	99	37.5	91.44	124/80	6.2	14	263.5	256	0.367822	0.612941	104062	1.24862	0.325605	69998.8	0.640034	0.842	162.56	89	33.7	83.82	126/82	5.5	0	18	261.6	262	0.359121	0.659201	88525.9	1.1181	0.407162	64810.5	0.640837	0.635
A	60	2	1,2	1,2,4	170	132	45.7	106.68	134/82	11	15	256.1	226	0.378105	0.65962	119738	0.602754	0.320262	69594.8	0.558271	0.795	170	105	36.3	96.52	130/80	6.6	0.2	14	257.9	229	0.405593	0.687851	117261	0.755024	0.408378	68462.5	0.596609	0.635
A	33	2	1,2	1,2	157.48	112	45.16	101.6	126/80	7	13	256.1	239	0.491418	0.663099	108413	0.863591	0.370381	78580	0.596669	0.705	157	87	35.3	76.2	124/80	6.1	0	13	257.9	260	0.428533	0.76526	101351	0.770054	0.494975	80393	0.603992	0.635
A	43	2	2,5,6(hypothyroidism)	2,4	161	107	41.3	96.52	134/90	5.1	14	254.2	177	0.315022	0.66953	120614	0.93498	0.397174	63591.7	0.665591	0.671	161	82	31.6	86.36	130/88	5	0	15	258.2	240	0.309199	0.849776	135731	1.31607	0.330235	71100.1	0.672775	0.635
A	68	2	1,2	1,2	149	101	44.44	100	140/100	6.1	20	286.6	286	0.542043	0.641338	116751	1.37439	0.37906	66448.4	0.595339	0.64	149	80	36	90	140/90	5.6	0	11	288.6	302	0.461755	0.636499	113339	1.43273	0.318255	55696.3	0.591656	0.635
A	38	2	5,6(pcod,gall stones)	0	165	100	36.7	96.5	116/82	5.1	12	256.1	275	0.439211	0.789704	152476	1.87095	0.335897	53954.5	0.66616	0.654	165	74	27.2	76.2	124/86	5	0	19	257.9	305	0.461755	0.636499	113339	1.43273	0.318255	55696.3	0.0740178	0.635
A	41	2	0	0	155	110	45.7	119.38	118/74	5.5	15	267.5	195	0.454241	0.726551	100975	0.802881	0.350931	71536	0.712293	0.617	155	89	37	104.14	122/76	5	0	17	264.6	408	0.452461	0.762106	111016	1.22845	0.397038	64179.9	0.698874	0.635
A	25	1	2	2	170	139	48.1	121.92	134/88	5.3	18	286.6	250	0.196765	0.722604	129613	1.27413	0.351423	58337.9	0.692258	0.671	170	114	39.4	101.6	130/80	5.2	0	12	288.6	359	0.171848	0.772026	123392	0.935376	0.358214	56908.9	0.652732	0.635
A	25	2	6(hypothyroidism)	5(eltroxijn)	159	115	45.48	106.68	122/80	5.5	25	265.7	381	0.520291	0.731533	107168	1.17802	0.311813	67020.5	0.635008	0.72	159	92	36.4	93.98	120/78	5.1	0	20	264.7	405	0.577639	0.648375	95705.3	1.08666	0.432661	72292.4	0.663632	0.635
A	55	2	2,3,6(hyopothyroidism)	2,5(thyroxan)	149	105	47.3	119.38	134/90	5.5	12	265	363	0.648237	0.734845	98308.6	1.30794	0.415113	69365.6	0.665568	0.72	149	85	38.3	104.14	130/90	5.2	0	12	262.2	410	0.648237	0.734845	98308.6	1.30794	0.415113	69635.6	0.675846	0.635
A	50	2	2	2	153	101	43.16	100	132/90	6	21	265.2	250	0.433674	0.70032	113171	0.808418	0.385972	66918.3	0.653183	0.842	153	82	35	90	130/88	5.1	0	21	264.3	287	0.468677	0.645224	91757.4	0.885344	0.417584	70936.1	0.656073	0.635
A	44	1	2	2	170	139	48.1	119.38	132/90	5.3	14	248.8	310	0.580605	0.659671	111729	1.02021	0.342488	58145.5	0.630082	0.617	170	112	38.8	101.6	126/80	5.1	0	11	250.7	367	0.525037	0.756494	104785	0.874072	0.418063	68509.8	0.605835	0.635
A	50	2	5	0	153	139	55.6	121.92	140/90	7.1	18	265	245	0.561423	0.64635	119957	1.89606	0.375296	64969.1	0.615651	0.664	153	104	44.4	101.6	138/90	6.7	0	18	262.2	277	1.00439	0.78805	125680	3.7241	0.342331	68287	0.597669	0.635
A	38	2	6(hypothyroidism)	5(thyroxan)	158	92	36.8	86.36	126/88	5.5	20	283.2	298	0.347849	0.647686	103030	1.11946	0.390271	65792.2	0.644919	0.664	158	80	32	76.2	124/80	5.1	0	21	295.3	329	0.366042	0.761499	112728	1.20116	0.395982	67323.2	0.631873	0.635
A	38	2	1,2	1,2	161	127	49	91.44	132/87	7.3	16	294.8	175	0.339543	0.72869	114894	1.19997	0.382288	64089.4	0.611404	0.705	161	95	36.6	83.82	130/84	6.1	0	14	289.8	204	0.339543	0.72869	114894	1.19997	0.382288	64089.4	0.61393	0.635
A	52	1	1,2,5	1,2	180	150	46.2	96.5	140/92	10.1	13	265.7	248	0.609082	0.561907	88306.4	0.889893	0.328537	72471.6	0.556784	0.661	180	120	37	83.82	138/88	8.5	0	12	264.7	344	0.606511	0.682968	100445	1.06609	0.409099	66483.4	0.61549	0.635
A	35	2	1,2	1,2	158	92	36.8	86.36	126/88	5.5	14	268.7	399	0.49656	0.614513	110963	1.51816	0.372268	7614.34	0.676052	0.644	158	80	32	76.2	124/80	5.1	0	12	265.7	410	0.49656	0.614513	110963	1.51816	0.372268	7614.34	0.61705	0.635
A	48	2	2,3,5	2	155	132	54.9	121.92	134/92	7.1	18	249.8	275	0.296443	0.727149	110076	0.755024	0.435649	76055.3	0.677871	0.667	155	112	46.6	106.8	124/84	6.3	0	15	254.5	361	0.490628	0.685715	125951	4.38776	0.298476	60575.6	0.61861	0.635
A	56	1	1,2,5	1,2	176	160	51.7	116.84	138/90	8	23	248.8	250	0.285359	0.696097	111843	0.576848	0.340064	72889.8	0.635764	0.705	176	140	45.2	106.68	138/95	5.6	0	21	250.7	374	0.314648	0.789879	107305	0.735029	0.36696	69974.1	0.620171	0.635
A	28	2	0	0	162	124	46.79	121.92	110/70	5.1	20	286.6	307	0.036387	0.719186	100132	0.467886	0.43112	67217.1	0.616071	0.661	162	95	36.2	101.6	128/84	4.7	0	20	286.4	425	0.055964	0.679908	101094	0.598601	0.431382	70674.9	0.621731	0.635
A	35	2	5	5	157	140	56.79	145	122/80	5.6	12	283.2	393	0.382852	0.770798	103501	0.830918	0.334	63032.2	0.637887	0.64	157	88	35.7	133	120/80	5	0	12	285.6	410	0.382852	0.770798	103501	0.830918	0.334	63032.2	0.623291	0.635
A	32	2	0	0	157	110	44.62	96.5	124/84	5.7	12	265	324	0.48498	0.620596	111386	0.753223	0.341254	64168.8	0.653639	0.654	157	90	36.5	83.82	130/80	5.1	0	21	262.2	4423	0.48498	0.820596	111386	0.753223	0.341254	64168.8	0.624852	0.635
A	33	2	1,2	1,2	162	102	38.9	96.5	122/82	4.9	18	256.3	134	0.444946	0.65838	95217.1	1.16339	0.354891	59665	0.673925	0.585	161	82	31.6	86.36	130/84	5.1	0	12	264.7	267	0.444946	0.65838	95217.1	1.16339	0.354891	59665	0.626412	0.635
A	55	2	6(hypothyroidism)	5	150	103	45.7	96.5	130/80	5.6	12	268.7	302	0.322141	0.708632	98706	0.826611	0.398062	64638.8	0.685498	0.644	150	85	37.8	90	128/80	4.9	0	15	265.7	367	0.322141	0.708632	98706	0.826611	0.398062	64638.8	0.627972	0.635
A	60	1	2	2	180	150	46.3	121.92	122/76	6.1	14	287.2	356	0.480344	0.744597	104624	0.855286	0.363753	76324.1	0.625452	0.667	180	120	37	83.82	130/76	5.2	0	14	287.2	438	0.480344	0.744597	104624	0.855286	0.463753	76324.1	0.629532	0.635
A	49	2	2	2	157	110	44.62	96.5	134/92	5.6	20	279.2	201	0.473225	0.696797	103476	0.822656	0.37681	61402.7	0.594105	0.664	157	90	36.5	83.82	130/80	5	0	16	284.6	201	0.377117	0.728138	115657	0.454438	0.397502	65808.7	0.631093	0.635
A	47	2	6(hypothyroidism)	5(eltroxijn)	159	115	45.48	106.68	122/80	5.5	25	287.7	381	0.579023	0.724533	106260	1.14954	0.335251	70613.1	0.632765	0.705	159	92	36.4	93.98	120/78	5.1	0	20	288	405	0.579023	0.724533	106260	1.14954	0.395251	70613.1	0.632653	0.635
B	35	2	0	0	157	90	36.5	96.5	124/80	5.9	12	280.4	421	0.348838	0.643853	138201	0.9949	0.410179	78323	0.654798	0.763	157	88	35.7	95	125/74	5.6	0	14	278.7	280	0.342114	0.733389	101063	0.739006	0.400742	61089.4	0.634213	0.635
B	39	2	1	1	159	97	38.4	100	130/80	10.3	19	289.2	364	0.37593	0.77705	127267	1.21658	0.402196	68191.4	0.613929	0.612	159	93	36.8	97.3	128/82	10	0	11	291.5	292	0.453845	0.685143	108642	0.798926	0.436364	71833.2	0.635773	0.635
B	52	2	1,2	1,2	164.3	95	35.2	110	133/80	6.1	11	279.9	317	0.68324	0.649572	95113.8	1.10208	0.34105	73936.9	0.62556	0.702	164.3	89	33	105	128/90	6	0	12	278.4	322	0.707563	0.674409	100882	1.08523	0.453846	78265.2	0.637334	0.635
B	58	2	0	0	162.5	83	31.4	86.36	136/75	5.1	14	264.9	304	0.511985	0.643599	120217	1.71156	0.366289	63768.8	0.651225	0.698	162.5	80	30.3	83.82	130/90	5	0	14	275.7	290	0.458789	0.739771	115526	1.06154	0.426734	70497.6	0.638894	0.635
B	62	2	1,6(asthma)	1,6(antiasthmatics)	159	86	34	88.9	143/76	7.1	17	252.5	213	0.040144	0.668856	120879	0.63657	0.35714	63311.1	0.603678	0.753	159	85	33.6	88.9	140/86	7	0	16	252.7	220	0.616201	0.72286	110047	1.05363	0.386138	65100.9	0.640454	0.635
B	33	2	2	2	162	100	38.1	110	134/90	5.9	16	301.6	312	0.210212	0.638554	160157	7.63112	0.157389	46405.1	0.637621	0.681	162	98	37.3	109	139/91	5.9	0	15	303.8	261	0.239084	0.747954	135971	0.880796	0.404959	69691.9	0.642015	0.635
B	54	2	1	1	159	78	30.9	86.36	130/80	9.4	21	250	320	0.466106	0.582245	106641	1.07499	0.425379	72095.2	0.591882	0.744	159	75	29.7	86.36	132/80	6.7	0	20	249.1	302	0.43229	0.682196	100227	0.945461	0.406602	65567.8	0.643575	0.635
B	39	2	1,2	1,2	144	71.3	34.4	91.44	138/90	6.4	19	253.1	329	0.532156	0.697795	96234.1	1.1885	0.212198	72832.8	0.676095	0.644	144	69	33.3	88.9	140/90	6.2	0	20	253	348	0.532156	0.697795	96234.1	1.1885	0.412198	72832.8	0.645135	0.635
B	53	2	0	0	162	75	28.6	86.36	116/70	5.1	12	252.8	333	0.234734	0.664621	91723.2	0.678296	0.300287	65089.1	0.618986	0.667	162	73	27.8	83.82	120/70	5	0	13	254.3	300	0.2367110.665136		95076.2	0.932212	0.37646	62439.9	0.646695	0.635
B	39	2	2,5,6(hypothyroidism)	2,5	155	111	46.25	114.3	140/92	6.2	16	281.2	258	0.532156	0.587932	125497	1.64449	0.395277	71625.1	0.679967	0.702	155	105	43.7	109.2	143/92	6.1	0	15	279.7	292	0.548767	0.687742	114764	1.64017	0.376255	65478.4	0.648256	0.635
B	57	2	1	1	162	75	28.6	86.36	124/70	6.7	20	244.3	232	0.543823	0.620876	99812.9	1.15073	0.221098	71491.1	0.610444	0.698	162	73	27.8	83.82	122/78	6.5	0	21	244.2	257	0.527607	0.641392	103375	1.27314	0.41295	70766.2	0.649816	0.635
B	51	2	1	4	162	75	28.6	86.36	116/79	8.6	15	265.3	250	0.427346	0.580855	101093	1.07084	0.21689	71437.1	0.593265	0.654	162	72	27.4	83.82	122/80	7.1	0	14	266.5	261	0.427346	0.580855	101093	1.07084	0.419689	71437.1	0.651376	0.635
B	60	1	1	1	165	83	30.5	91.44	126/80	7.1	16	273.7	296	2.64674	0.548973	127388	8.18128	0.147615	48678	0.587482	0.763	165	84	30.9	91.44	128/82	7	0	17	267.1	301	0.13645	0.790996	135879	8.38654	0.210121	42979.7	0.652936	0.635
B	63	2	2	2	162	82	31.2	91.44	134/90	5.1	13	247.3	219	0.421018	0.612964	99421.1	0.719824	0.434536	73698.4	0.481498	0.612	162	80	30.5	88.9	130/90	5	0	13	258.3	176	0.414097	0.67897	105915	0.81178	0.390008	63002.2	0.654497	0.635
B	59	1	2	2	177.8	89	28.2	86.36	130/94	5.7	18	265.3	371	0.427346	0.657581	97098	0.888311	0.322694	72289.6	0.626335	0.654	177.8	82	25.9	83.82	134/89	5.6	0	16	266.5	361	0.398276	0.671415	102482	0.771636	0.424089	72906.6	0.656057	0.635
B	59	2	1	1	155	70	29	93.98	130/80	7	14	270.66	287	0.326492	0.677592	101717	0.974927	0.357426	55581.9	0.64605	0.585	155	155	155	155	155	155	0	15	291.5	329	0.540264	0.3965	72321.2	0.970181	0.360708	63573.4	0.657617	0.635
B	49	2	1	1	162	79	30.1	88.9	105/80	6.1	16	263.1	267	0.456812	0.807106	119859	0.730503	0.322811	69413.8	0.600326	0.644	162	77	29.3	86.36	106/82	6	0	16	266.5	277	0.493792	0.641358	111700	2.44641	0.256119	53492.1	0.659178	0.635
B	37	2	0	0	144	71.3	34.4	91.44	125/80	4.9	9	258.4	268	0.324514	0.682139	101486	0.582385	0.424722	67003.7	0.666846	0.667	144	69	33.3	88	124/80	5	0	10	260.6	315	0.315022	0.811241	109275	0.517324	0.457826	72847.4	0.660738	0.635
B	58	2	1,2	1,2	162.5	99	37.5	96.52	132/88	7.3	23	270.9	340	0.541055	0.704929	153280	1.29964	0.40879	69815.4	0.642941	0.664	162.5	98	37.1	95	134/90	7.3	0	21	267.7	361	0.617388	0.696615	107121	1.31961	0.381218	64730.3	0.662298	0.635
B	58	2	1	1	162.5	73	27.6	91.44	130/82	7	12	270.3	244	0.5899	0.635445	109159	1.25139	0.390158	67800.6	0.595622	0.705	162.5	71	26.9	90.17	128/78	6.9	0	12	269.3	314	0.491616	0.75303	98365	1.77405	0.390875	67851.7	0.663858	0.635
B	35	2	1	1	147.32	85	39.2	106.68	160/90	5	12	252.1	270	0.486277	0.650571	106343	0.789434	0.427529	70237.4	0.64005	0.702	147.32	82	37.8	101.6	150/92	5	0	14	252.1	310	0.486277	0.750571	106343	0.789434	0.427529	70237.4	0.665419	0.635
B	40	1	1	1	167.64	82	29.2	91.44	130/80	6.7	13	251.7	336	0.240864	0.773043	114302	0.825623	0.436429	72283.7	0.658106	0.698	167.64	78	27.8	88.9	128/70	6.5	0	12	252.4	397	0.336973	0.713262	122447	0.997075	0.401517	65070.6	0.666979	0.635
B	47	1	1	1	155	70	29	86.36	130/80	5	12	288.7	320	0.425369	0.767088	110014	1.00044	0.42618	68242.5	0.657691	0.654	155	155	155	155	155	155	0	11	288.3	350	0.419436	0.796398	121842	1.13036	0.423489	66842.3	0.668539	0.635
B	59	2	1	1	172.72	87	29.2	93.98	130/80	7	10	255.2	256	0.224055	0.714088	109059	0.7572	0.40217	66933.7	0.619565	0.763	172.72	85	28.5	92.71	128/82	6.7	0	15	255.4	336	0.335588	0.620227	109140	2.89927	0.310197	62129.4	0.670099	0.635
B	57	2	1	1	157.48	72	29	86.36	125/62	7.7	15	270.9	268	0.417854	0.594342	96223	1.30399	0.296449	73635.6	0.611105	0.612	157.48	70	28.2	85	130/70	7.5	0	12	267.7	304	0.430313	0.618984	104253	1.03761	0.418874	74111.2	0.67166	0.635
B	45	1	0	0	167.6	82	29.2	91	124/85	4.9	13	270.3	220	0.511787	0.652249	112149	1.07914	0.395478	64688	0.619348	0.654	167.64	78	27.8	90	122/70	5	0	12	269.3	246	0.511787	0.652249	112149	1.07914	0.395478	64688	0.67322	0.635
B	51	2	0	0	160.02	80	31.2	86.36	116/70	5.1	21	289.7	339	0.364263	0.626883	110094	1.18593	0.370338	61248.9	0.639273	0.585	160.02	77	30.1	85	115/72	5	0	18	291.3	387	0.36624	0.755731	110733	0.79062	0.430802	70834.8	0.67478	0.635
B	55	1	0	0	165	78	28.7	86.36	120/80	5	12	279.2	207	0.434268	0.650067	123197	1.42897	0.280809	68035.5	0.604571	0.644	165	77	28.3	86	116/78	4.9	0	12	279.9	247	0.434268	0.650067	123197	1.42897	0.380809	68035.5	0.676341	0.635
B	42	1	1	1	167.64	89	31.7	91.44	122/70	7.3	15	294	223	0.1673	0.676297	107051	0.64448	0.349375	72560.8	0.638696	0.667	167.64	85	30.2	90	126/70	7.4	0	15	303.9	210	0.1673	0.776297	107051	0.64448	0.449375	72560.8	0.677901	0.635
B	54	2	0	0	160.02	85	33.2	91.44	116/70	5	12	303.1	157	0.392146	0.732359	139540	1.92316	0.212004	77125.4	0.543214	0.664	160.02	81	31.6	88.9	120/70	4.9	0	12	297.4	297	0.327305	0.866905	115454	0.786973	0.373184	73875.7	0.679461	0.635
				AVG	160.868	101.243	39.0002	99.169	#DIV/0!	6.31833	15.7333	269.226	280.167	0.450465	0.675784	111504	1.26308	0.351853	66351.8	0.628457	0.678933	160.855	90.5667	38.0933	93.066	155	10.7867	0.00333333	15.1333	270.592	381.3	0.43515	0.708325	108570	1.28064	0.39169	66089.9	0.633433	0.635
				SD	7.68358	23.628	8.25661	13.1056	#DIV/0!	1.38239	3.82173	14.8336	66.7333	0.317455	0.0595232	15004.6	1.29055	0.0655942	10105.4	0.039416	0.0548164	7.69571	18.4789	22.3897	15.6258	0	27.0249	0.0258199	3.24934	15.0923	534.707	0.144803	0.0748495	11511.4	1.15596	0.0498938	9877.52	0.0774649	2.23918e-16
											vs normal	p=0.136	p=0.912	p<0.01
